# Supplementary material for: Effect of Acoustic Pressure on Temozolomide-Loaded Oleic Acid-Based Liposomes and Its Safety to Brain Tissue
Source: Pharmaceuticals (Basel). 2025 Jun 18;18(6):910. doi: 10.3390/ph18060910 (PMC12195883; doi:10.3390/ph18060910)
Supplement: Supplementary file 1 [file pharmaceuticals-18-00910-s001.zip]

Archive with 1 entries (1 files):
- pharmaceuticals-3666665-supplementary.pdf
